# Supplementary material for: A Novel Peptide Derived from Sea Buckthorn Leaves: Enzymatic Preparation, Dual Inhibitory Activity Against α-Glucosidase and DPP-IV, and Its Molecular Mechanism
Source: Foods. 2026 Apr 24;15(9):1489. doi: 10.3390/foods15091489 (PMC13163793; doi:10.3390/foods15091489)
Supplement: Supplementary file 1 [file foods-15-01489-s001.zip]

Archive with 3 entries (3 files):
- List description.pdf
- Table S1 Protein identification results.xlsx
- Table S2 Peptide identification results.xlsx
