# Supplementary material for: A Novel Peptide Derived from Sea Buckthorn Leaves: Enzymatic Preparation, Dual Inhibitory Activity Against α-Glucosidase and DPP-IV, and Its Molecular Mechanism
Source: Foods. 2026 Apr 24;15(9):1489. doi: 10.3390/foods15091489 (PMC13163793; doi:10.3390/foods15091489)
Supplement: Supplementary file 1 [file foods-15-01489-s001.zip › Table S1 Protein identification results.xlsx]

## Sheet: proteinGroups_A
ID	Protein IDs	Fasta headers	Number of proteins	Peptides	Unique peptides	Sequence coverage [%]	Mol. weight [kDa]	Sequence length	Intensity
1	sp|Q9AT55.1|METK2_ELAUMRecName:Full=S-adenosylmethioninesynthase2;Short=AdoMetsynthase2;AltName:Full=Methionineadenosyltransferase2;Short=MAT2;AAK29410.1S-adenosyl-L-methioninesynthetase[Elaeagnusumbellata]	sp|Q9AT55.1|METK2_ELAUM RecName: Full=S-adenosylmethionine synthase 2; Short=AdoMet synthase 2; AltName: Full=Methionine adenosyltransferase 2; Short=MAT 2;AAK29410.1 S-adenosyl-L-methionine synthetase [Elaeagnus umbellata]	2	1	1	2.3	43.135	393	85479
2	WPA71200.1maturaseK,partial(chloroplast)[Elaeagnusangustifolia];QCW67133.1maturaseK,partial(chloroplast)[Elaeagnusbockii];XKB87160.1maturaseK,partial(chloroplast)[Elaeagnusangustifolia];AUN87600.1maturaseK,partial(chloroplast)[Hippophaesalicifolia];AUO72946.1maturaseK,partial(chloroplast)[Elaeagnusumbellata];BDE63637.1maturase,partial(chloroplast)[Elaeagnusumbellata];BDE63622.1maturase,partial(ch…	WPA71200.1 maturase K, partial (chloroplast) [Elaeagnus angustifolia];QCW67133.1 maturase K, partial (chloroplast) [Elaeagnus bockii];XKB87160.1 maturase K, partial (chloroplast) [Elaeagnus angustifolia];AUN87600.1 maturase K, partial (chloroplast) [Hippop	252	1	1	8.1	17.262	148	284330
3	ACU44501.1zeta-carotenedesaturase,partial[Elaeagnusumbellata]	ACU44501.1 zeta-carotene desaturase, partial [Elaeagnus umbellata]	1	1	1	6	16.905	151	19624000
4	ADR72367.1ribulose-1,5-bisphosphatecarboxylase/oxygenaselargesubunit,partial(chloroplast)[Elaeagnusumbellata]	ADR72367.1 ribulose-1,5-bisphosphate carboxylase/oxygenase large subunit, partial (chloroplast) [Elaeagnus umbellata]	1	3	1	16.3	22.385	202	265790
5	AEK35206.1maturaseK,partial(chloroplast)[Elaeagnusumbellata]	AEK35206.1 maturase K, partial (chloroplast) [Elaeagnus umbellata]	1	1	1	7.9	21.628	178	98422
6	AIM18481.1glyceraldehyde-3-phosphatedehydrogenase,partial[Hippophaetibetana];AIM18477.1glyceraldehyde-3-phosphatedehydrogenase,partial[Hippophaerhamnoidessubsp.yunnanensis];AIM18476.1glyceraldehyde-3-phosphatedehydrogenase,partial[Hippophaerhamnoidessubsp.yunnanensis];AIM18475.1glyceraldehyde-3-phosphatedehydrogenase,partial[Hippophaerhamnoidessubsp.yunnanensis];AIM18474.1glyceraldehyde-3-phospha…	AIM18481.1 glyceraldehyde-3-phosphate dehydrogenase, partial [Hippophae tibetana];AIM18477.1 glyceraldehyde-3-phosphate dehydrogenase, partial [Hippophae rhamnoides subsp. yunnanensis];AIM18476.1 glyceraldehyde-3-phosphate dehydrogenase, partial [Hippophae	40	3	3	31.8	11.443	107	1271300
7	AIY85425.1elongationfactor-1alpha,partial[Elaeagnusumbellata]	AIY85425.1 elongation factor-1 alpha, partial [Elaeagnus umbellata]	1	1	1	4.7	18.52	170	1492800
8	AIY85433.1actin,partial[Elaeagnusumbellata]	AIY85433.1 actin, partial [Elaeagnus umbellata]	1	3	3	21.9	17.831	160	2000900
9	YP_011049977.1photosystemIIproteinD1(chloroplast)[Elaeagnusmoorcroftii];YP_011017860.1photosystemIIproteinD1(chloroplast)[Elaeagnusbambusetorum];YP_010958304.1photosystemIIproteinD1(chloroplast)[Hippophaerhamnoidessubsp.caucasica];YP_010958220.1photosystemIIproteinD1(chloroplast)[Hippophaerhamnoidessubsp.mongolica];YP_010921751.1photosystemIIproteinD1(chloroplast)[Elaeagnusoldhamii];YP_010365000.…	YP_011049977.1 photosystem II protein D1 (chloroplast) [Elaeagnus moorcroftii];YP_011017860.1 photosystem II protein D1 (chloroplast) [Elaeagnus bambusetorum];YP_010958304.1 photosystem II protein D1 (chloroplast) [Hippophae rhamnoides subsp. caucasica];YP	71	1	1	3.7	38.964	353	100570
10	YP_010121451.1ATPsynthaseCF0subunitI(chloroplast)[Hippophaesalicifolia];XKI72136.1ATPsynthaseCF0subunitI(chloroplast)[Hippophaesalicifolia];QRE78448.1ATPsynthaseCF0subunitI(chloroplast)[Hippophaesalicifolia];YP_011017866.1ATPsynthaseCF0subunitI(chloroplast)[Elaeagnusbambusetorum];YP_010958225.1ATPsynthaseCF0subunitI(chloroplast)[Hippophaerhamnoidessubsp.mongolica];YP_010921756.1ATPsynthaseCF0subu…	YP_010121451.1 ATP synthase CF0 subunit I (chloroplast) [Hippophae salicifolia];XKI72136.1 ATP synthase CF0 subunit I (chloroplast) [Hippophae salicifolia];QRE78448.1 ATP synthase CF0 subunit I (chloroplast) [Hippophae salicifolia];YP_011017866.1 ATP synth	68	1	1	5.5	20.914	183	626520
11	QGW14939.1photosystemIICP43chlorophyllapoprotein(chloroplast)[Hippophaetibetana];YP_011049961.1photosystemIIsubunitCP43(chloroplast)[Elaeagnusmoorcroftii];YP_011017876.1photosystemIICP43chlorophyllapoprotein(chloroplast)[Elaeagnusbambusetorum];YP_010921766.1photosystemIICP43chlorophyllapoprotein(chloroplast)[Elaeagnusoldhamii];YP_010327280.1photosystemIICP43chlorophyllapoprotein(chloroplast)[Elae…	QGW14939.1 photosystem II CP43 chlorophyll apoprotein (chloroplast) [Hippophae tibetana];YP_011049961.1 photosystem II subunit CP43 (chloroplast) [Elaeagnus moorcroftii];YP_011017876.1 photosystem II CP43 chlorophyll apoprotein (chloroplast) [Elaeagnus bam	71	1	1	1.7	50.326	461	704590
12	YP_011049957.1photosystemIsubunitA(chloroplast)[Elaeagnusmoorcroftii];YP_011017880.1photosystemIP700apoproteinA1(chloroplast)[Elaeagnusbambusetorum];YP_010958324.1photosystemIP700apoproteinA1(chloroplast)[Hippophaerhamnoidessubsp.caucasica];YP_010958239.1photosystemIP700apoproteinA1(chloroplast)[Hippophaerhamnoidessubsp.mongolica];YP_010921770.1photosystemIP700apoproteinA1(chloroplast)[Elaeagnuso…	YP_011049957.1 photosystem I subunit A (chloroplast) [Elaeagnus moorcroftii];YP_011017880.1 photosystem I P700 apoprotein A1 (chloroplast) [Elaeagnus bambusetorum];YP_010958324.1 photosystem I P700 apoprotein A1 (chloroplast) [Hippophae rhamnoides subsp. c	71	2	2	2.9	83.158	750	1556800
13	YP_011049951.1ATPsynthaseCF1epsilonsubunit(chloroplast)[Elaeagnusmoorcroftii];YP_011017886.1ATPsynthaseCF1epsilonsubunit(chloroplast)[Elaeagnusbambusetorum];YP_010958330.1ATPsynthaseCF1epsilonsubunit(chloroplast)[Hippophaerhamnoidessubsp.caucasica];YP_010958245.1ATPsynthaseCF1epsilonsubunit(chloroplast)[Hippophaerhamnoidessubsp.mongolica];YP_010921776.1ATPsynthaseCF1epsilonsubunit(chloroplast)[El…	YP_011049951.1 ATP synthase CF1 epsilon subunit (chloroplast) [Elaeagnus moorcroftii];YP_011017886.1 ATP synthase CF1 epsilon subunit (chloroplast) [Elaeagnus bambusetorum];YP_010958330.1 ATP synthase CF1 epsilon subunit (chloroplast) [Hippophae rhamnoides	71	1	1	7.5	14.518	133	3293500
14	YP_011049940.1photosystemIIcytochromeb559alphasubmit(chloroplast)[Elaeagnusmoorcroftii];YP_011017897.1photosystemIIcytochromeb559alphasubunit(chloroplast)[Elaeagnusbambusetorum];YP_010958341.1photosystemIIcytochromeb559alphasubunit(chloroplast)[Hippophaerhamnoidessubsp.caucasica];YP_010958256.1photosystemIIcytochromeb559alphasubunit(chloroplast)[Hippophaerhamnoidessubsp.mongolica];YP_010921787.1p…	YP_011049940.1 photosystem II cytochrome b559 alpha submit (chloroplast) [Elaeagnus moorcroftii];YP_011017897.1 photosystem II cytochrome b559 alpha subunit (chloroplast) [Elaeagnus bambusetorum];YP_010958341.1 photosystem II cytochrome b559 alpha subunit	71	1	1	14.5	9.3584	83	1111900
15	YP_011050000.1ribosomalproteinL2(chloroplast)[Elaeagnusmoorcroftii];YP_011049978.1ribosomalproteinL2(chloroplast)[Elaeagnusmoorcroftii];YP_011017942.1ribosomalproteinL2(chloroplast)[Elaeagnusbambusetorum];YP_011017921.1ribosomalproteinL2(chloroplast)[Elaeagnusbambusetorum];YP_010921831.1ribosomalproteinL2(chloroplast)[Elaeagnusoldhamii];YP_010921810.1ribosomalproteinL2(chloroplast)[Elaeagnusoldha…	YP_011050000.1 ribosomal protein L2 (chloroplast) [Elaeagnus moorcroftii];YP_011049978.1 ribosomal protein L2 (chloroplast) [Elaeagnus moorcroftii];YP_011017942.1 ribosomal protein L2 (chloroplast) [Elaeagnus bambusetorum];YP_011017921.1 ribosomal protein	141	2	2	6.9	29.84	274	13082000
16	AXR94488.1RNApolymerasebetasubunit(chloroplast)[Elaeagnusloureirii];AXR94404.1RNApolymerasebetasubunit(chloroplast)[Elaeagnusloureirii];AXR94320.1RNApolymerasebetasubunit(chloroplast)[Elaeagnusloureirii];AXR94236.1RNApolymerasebetasubunit(chloroplast)[Elaeagnusloureirii];ARD03679.1RNApolymerasebeta'subunit(plastid)[Elaeagnussp.SCZ-2017];YP_011017870.1RNApolymerasebeta''subunit(chloroplast)[Elaeag…	AXR94488.1 RNA polymerase beta subunit (chloroplast) [Elaeagnus loureirii];AXR94404.1 RNA polymerase beta subunit (chloroplast) [Elaeagnus loureirii];AXR94320.1 RNA polymerase beta subunit (chloroplast) [Elaeagnus loureirii];AXR94236.1 RNA polymerase beta	68	2	1	1.4	156.82	1379	16437000
17	URT60234.1RNApolymerasebeta'subunit(chloroplast)[ElaeagnusmacrophyllaxElaeagnuspungens];YP_010327275.1RNApolymerasebeta'subunit(chloroplast)[Elaeagnushenryi];YP_010216443.1RNApolymerasebeta'subunit(chloroplast)[Elaeagnuspungens];YP_009559468.1RNApolymerasebeta(chloroplast)[Elaeagnusangustifolia];YP_009458863.1RNApolymerasebeta(chloroplast)[Elaeagnusmollis];UJH18044.1RNApolymerasebeta'subunit(chlo…	URT60234.1 RNA polymerase beta subunit (chloroplast) [Elaeagnus macrophylla x Elaeagnus pungens];YP_010327275.1 RNA polymerase beta subunit (chloroplast) [Elaeagnus henryi];YP_010216443.1 RNA polymerase beta subunit (chloroplast) [Elaeagnus pungens];YP_	71	2	2	2.8	77.7	674	0
18	YP_010958309.1ATPsynthaseCF1alphasubunit(chloroplast)[Hippophaerhamnoidessubsp.caucasica];YP_010958224.1ATPsynthaseCF1alphasubunit(chloroplast)[Hippophaerhamnoidessubsp.mongolica];YP_010365005.1ATPsynthaseCF1alphasubunit(chloroplast)[Hippophaetibetana];YP_010121450.1ATPsynthaseCF1alphasubunit(chloroplast)[Hippophaesalicifolia];YP_009872508.1ATPsynthaseCF1alphasubunit(chloroplast)[Hippophaerhamnoi…	YP_010958309.1 ATP synthase CF1 alpha subunit (chloroplast) [Hippophae rhamnoides subsp. caucasica];YP_010958224.1 ATP synthase CF1 alpha subunit (chloroplast) [Hippophae rhamnoides subsp. mongolica];YP_010365005.1 ATP synthase CF1 alpha subunit (chloropla	71	6	5	10.5	55.394	507	70305000
19	YP_010958331.1ATPsynthaseCF1betasubunit(chloroplast)[Hippophaerhamnoidessubsp.caucasica];YP_010958246.1ATPsynthaseCF1betasubunit(chloroplast)[Hippophaerhamnoidessubsp.mongolica];YP_010121472.1ATPsynthaseCF1betasubunit(chloroplast)[Hippophaesalicifolia];YP_009872531.1ATPsynthaseCF1betasubunit(chloroplast)[Hippophaerhamnoidessubsp.sinensis];YP_009777189.1ATPsynthaseCF1betasubunit(chloroplast)[Hippo…	YP_010958331.1 ATP synthase CF1 beta subunit (chloroplast) [Hippophae rhamnoides subsp. caucasica];YP_010958246.1 ATP synthase CF1 beta subunit (chloroplast) [Hippophae rhamnoides subsp. mongolica];YP_010121472.1 ATP synthase CF1 beta subunit (chloroplast)	75	9	9	21.7	53.663	498	43591000
20	YP_010958247.1ribulose-1,5-bisphosphatecarboxylase/oxygenaselargesubunit(chloroplast)[Hippophaerhamnoidessubsp.mongolica];YP_010365028.1ribulose-1,5-bisphosphatecarboxylase/oxygenaselargesubunit(chloroplast)[Hippophaetibetana];YP_010121473.1ribulose-1,5-bisphosphatecarboxylase/oxygenaselargesubunit(chloroplast)[Hippophaesalicifolia];YP_009872532.1ribulose-1,5-bisphosphatecarboxylase/oxygenaselarg…
21	ylase/oxygenaselargesubunit,partial(chloroplast)[Hippophaerhamnoidessubsp.carpatica];AUG44611.1ribulose-1,5-bisphosphatecarboxylase/oxygenaselargesubunit,partial(chloroplast)[Hippophaerhamnoidessubsp.carpatica];AUG44677.1ribulose-1,5-bisphosphatecarboxylase/oxygenaselargesubunit,partial(chloroplast)[Hippophaesalicifolia];AUG44668.1ribulose-1,5-bisphosphatecarboxylase/oxygenaselargesubunit,partial…	YP_010958247.1 ribulose-1,5-bisphosphate carboxylase/oxygenase large subunit (chloroplast) [Hippophae rhamnoides subsp. mongolica];YP_010365028.1 ribulose-1,5-bisphosphate carboxylase/oxygenase large subunit (chloroplast) [Hippophae tibetana];YP_010121473.	331	15	3	25.3	52.705	475	1055500000
22	YP_010958357.1ribosomalproteinS11(chloroplast)[Hippophaerhamnoidessubsp.caucasica];YP_010958272.1ribosomalproteinS11(chloroplast)[Hippophaerhamnoidessubsp.mongolica];YP_010365053.1ribosomalproteinS11(chloroplast)[Hippophaetibetana];YP_009872557.1ribosomalproteinS11(chloroplast)[Hippophaerhamnoidessubsp.sinensis];YP_009777215.1ribosomalproteinS11(chloroplast)[Hippophaeneurocarpa];YP_009687320.1rib…	YP_010958357.1 ribosomal protein S11 (chloroplast) [Hippophae rhamnoides subsp. caucasica];YP_010958272.1 ribosomal protein S11 (chloroplast) [Hippophae rhamnoides subsp. mongolica];YP_010365053.1 ribosomal protein S11 (chloroplast) [Hippophae tibetana];YP	36	1	1	6.5	14.997	138	2683100
23	YP_010958353.1photosystemIIphosphoprotein(chloroplast)[Hippophaerhamnoidessubsp.caucasica];YP_010958268.1photosystemIIphosphoprotein(chloroplast)[Hippophaerhamnoidessubsp.mongolica];YP_009872553.1photosystemIIphosphoprotein(chloroplast)[Hippophaerhamnoidessubsp.sinensis];YP_009777211.1photosystemIIphosphoprotein(chloroplast)[Hippophaeneurocarpa];YP_009412550.1photosystemIIphosphoprotein(chloropla…	YP_010958353.1 photosystem II phosphoprotein (chloroplast) [Hippophae rhamnoides subsp. caucasica];YP_010958268.1 photosystem II phosphoprotein (chloroplast) [Hippophae rhamnoides subsp. mongolica];YP_009872553.1 photosystem II phosphoprotein (chloroplast)	26	1	1	13.7	7.7851	73	1748300
24	YP_009458930.1hypotheticalchloroplastRF19(chloroplast)[Elaeagnusmollis];QGA73713.1hypotheticalchloroplastRF19(plastid)[Elaeagnusmollis];ATD86095.1hypotheticalchloroplastRF19(chloroplast)[Elaeagnusmollis]	YP_009458930.1 hypothetical chloroplast RF19 (chloroplast) [Elaeagnus mollis];QGA73713.1 hypothetical chloroplast RF19 (plastid) [Elaeagnus mollis];ATD86095.1 hypothetical chloroplast RF19 (chloroplast) [Elaeagnus mollis]	3	1	1	0.6	223.31	1865	122260
25	YP_009458880.1ribulose1,5-bisphosphatecarboxylase/oxygenaselargesubunit(chloroplast)[Elaeagnusmollis];QGA73732.1ribulose-1,5-bisphosphatecarboxylase/oxygenaselargesubunit(plastid)[Elaeagnusmollis];ATD86115.1ribulose1,5-bisphosphatecarboxylase/oxygenaselargesubunit(chloroplast)[Elaeagnusmollis];YP_011049949.1ribulose-1,5-bisphosphatecarboxylase/oxygenaselargesubunit(chloroplast)[Elaeagnusmoorcroft…	YP_009458880.1 ribulose 1,5-bisphosphate carboxylase/oxygenase large subunit (chloroplast) [Elaeagnus mollis];QGA73732.1 ribulose-1,5-bisphosphate carboxylase/oxygenase large subunit (plastid) [Elaeagnus mollis];ATD86115.1 ribulose 1,5-bisphosphate carboxy	8	13	1	22.9	52.7	475	103950
26	YP_011049954.1NADHdehydrogenasesubunitJ(chloroplast)[Elaeagnusmoorcroftii];YP_009559480.1NADH-plastoquinoneoxidoreductasesubunitJ(chloroplast)[Elaeagnusangustifolia];WTM26749.1NADHdehydrogenasesubunitJ(chloroplast)[Elaeagnusmoorcroftii];AZU95006.1NADH-plastoquinoneoxidoreductasesubunitJ(chloroplast)[Elaeagnusangustifolia]	YP_011049954.1 NADH dehydrogenase subunit J (chloroplast) [Elaeagnus moorcroftii];YP_009559480.1 NADH-plastoquinone oxidoreductase subunit J (chloroplast) [Elaeagnus angustifolia];WTM26749.1 NADH dehydrogenase subunit J (chloroplast) [Elaeagnus moorcroftii	4	1	1	19.6	18.527	158	108760
27	YP_009559536.1hypotheticalchloroplastRF19(chloroplast)[Elaeagnusangustifolia];AZU95062.1hypotheticalchloroplastRF19(chloroplast)[Elaeagnusangustifolia]	YP_009559536.1 hypothetical chloroplast RF19 (chloroplast) [Elaeagnus angustifolia];AZU95062.1 hypothetical chloroplast RF19 (chloroplast) [Elaeagnus angustifolia]	2	3	3	1.8	222.41	1858	6675400
28	YP_010365078.1hypotheticalchloroplastRF19(chloroplast)[Hippophaetibetana];UNZ11691.1hypotheticalchloroplastRF19(chloroplast)[Hippophaetibetana];QGW15001.1hypotheticalchloroplastRF19(chloroplast)[Hippophaetibetana];WMZ98599.1hypotheticalchloroplastRF1(chloroplast)[Hippophaerhamnoidessubsp.yunnanensis]	YP_010365078.1 hypothetical chloroplast RF19 (chloroplast) [Hippophae tibetana];UNZ11691.1 hypothetical chloroplast RF19 (chloroplast) [Hippophae tibetana];QGW15001.1 hypothetical chloroplast RF19 (chloroplast) [Hippophae tibetana];WMZ98599.1 hypothetical	4	1	1	0.7	224.79	1880	139800
29	UNZ11557.1acetyl-CoAcarboxylasecarboxyltransferasebetasubunit(chloroplast)[Hippophaeneurocarpasubsp.neurocarpa];QWX20291.1acetyl-CoAcarboxylasecarboxyltransferasebetasubunit(chloroplast)[Hippophaeneurocarpa]	UNZ11557.1 acetyl-CoA carboxylase carboxyltransferase beta subunit (chloroplast) [Hippophae neurocarpa subsp. neurocarpa];QWX20291.1 acetyl-CoA carboxylase carboxyltransferase beta subunit (chloroplast) [Hippophae neurocarpa]	2	1	1	2.3	57.961	512	129770
30	REV__AJT37201.1ribulose-1,5-bisphosphatecarboxylase/oxygenaselargesubunit,partial(chloroplast)[Elaeagnusumbellata];REV__AJT37200.1ribulose-1,5-bisphosphatecarboxylase/oxygenaselargesubunit,partial(chloroplast)[Elaeagnusumbellata];REV__AEI27540.1ribulose-1,5-bisphosphatecarboxylaselargesubunit,partial(chloroplast)[Elaeagnusbockii];REV__BAJ16781.1ribulose-1,5-bisphosphatecarboxylase/oxygenaselarges…	AJT37201.1 ribulose-1,5-bisphosphate carboxylase/oxygenase large subunit, partial (chloroplast) [Elaeagnus umbellata];AJT37200.1 ribulose-1,5-bisphosphate carboxylase/oxygenase large subunit, partial (chloroplast) [Elaeagnus umbellata];AEI27540.1 ribulose-	32	1	1	0	29.286	261	803170
31	REV__ACT34016.1phytoenedesaturase[Elaeagnusumbellata]	ACT34016.1 phytoene desaturase [Elaeagnus umbellata]	1	1	1	0	65.078	582	906120
32	YP_010958314.1RNApolymerasebeta''subunit(chloroplast)[Hippophaerhamnoidessubsp.caucasica];WMZ98361.1RNApolymerasebeta''subunit(chloroplast)[Hippophaerhamnoidessubsp.caucasica];UNZ11453.1RNApolymerasebeta''subunit(chloroplast)[Hippophaerhamnoidessubsp.caucasica];UNZ11368.1RNApolymerasebeta''subunit(chloroplast)[Hippophaerhamnoidessubsp.turkestanica];UNZ11283.1RNApolymerasebeta''subunit(chloroplast…	YP_010958314.1 RNA polymerase beta subunit (chloroplast) [Hippophae rhamnoides subsp. caucasica];WMZ98361.1 RNA polymerase beta subunit (chloroplast) [Hippophae rhamnoides subsp. caucasica];UNZ11453.1 RNA polymerase beta subunit (chloroplast) [Hippop	5	2	1	1.4	158.55	1395	345340
33	YP_011059721.1ATPsynthasesubunit1(mitochondrion)[Hippophaegyantsensis];YP_011059701.1ATPsynthasesubunit1(mitochondrion)[Hippophaegyantsensis];XKT97498.1ATPasesubunit1(mitochondrion)[Hippophaesalicifolia];XHP13554.1ATPasesubunit1(mitochondrion)[Hippophaerhamnoides];XAV33019.1ATPasesubunit1(mitochondrion)[Hippophaetibetana];WVV39549.1ATPsynthasesubunit1(mitochondrion)[Hippophaegyantsensis];WVV39527…	YP_011059721.1 ATP synthase subunit 1 (mitochondrion) [Hippophae gyantsensis];YP_011059701.1 ATP synthase subunit 1 (mitochondrion) [Hippophae gyantsensis];XKT97498.1 ATPase subunit 1 (mitochondrion) [Hippophae salicifolia];XHP13554.1 ATPase subunit 1 (mit	8	6	5	11.6	55.281	509	4293300
34	XKT97495.1cytochromecbiogenesisFN(mitochondrion)[Hippophaesalicifolia];XHP13556.1cytochromecbiogenesisFN(mitochondrion)[Hippophaerhamnoides];XAV33022.1cytochromecbiogenesisFN(mitochondrion)[Hippophaetibetana]	XKT97495.1 cytochrome c biogenesis FN (mitochondrion) [Hippophae salicifolia];XHP13556.1 cytochrome c biogenesis FN (mitochondrion) [Hippophae rhamnoides];XAV33022.1 cytochrome c biogenesis FN (mitochondrion) [Hippophae tibetana]	3	1	1	1.4	64.804	574	0
35	XBP28201.1MADS6[Hippophaerhamnoides]	XBP28201.1 MADS6 [Hippophae rhamnoides]	1	1	1	7.7	16.419	142	89056
36	XBP28214.1MADS19[Hippophaerhamnoides]	XBP28214.1 MADS19 [Hippophae rhamnoides]	1	1	1	4.8	29.527	252	124140
37	XBP28216.1MADS21[Hippophaerhamnoides]	XBP28216.1 MADS21 [Hippophae rhamnoides]	1	1	1	4.7	29.047	253	130730
38	XBP28223.1MADS28[Hippophaerhamnoides]	XBP28223.1 MADS28 [Hippophae rhamnoides]	1	1	1	5.9	23.446	205	584940
39	XBP28228.1MADS33[Hippophaerhamnoides]	XBP28228.1 MADS33 [Hippophae rhamnoides]	1	1	1	4.7	31.454	276	233720
40	XBP28265.1MADS70[Hippophaerhamnoides]	XBP28265.1 MADS70 [Hippophae rhamnoides]	1	1	1	3.2	35.139	311	0
41	XBP28274.1MADS79[Hippophaerhamnoides]	XBP28274.1 MADS79 [Hippophae rhamnoides]	1	1	1	7.3	24.756	219	2465400
42	XBP28275.1MADS80[Hippophaerhamnoides]	XBP28275.1 MADS80 [Hippophae rhamnoides]	1	1	1	3.6	36.449	329	249100
