# Supplementary material for: A Novel Peptide Derived from Sea Buckthorn Leaves: Enzymatic Preparation, Dual Inhibitory Activity Against α-Glucosidase and DPP-IV, and Its Molecular Mechanism
Source: Foods. 2026 Apr 24;15(9):1489. doi: 10.3390/foods15091489 (PMC13163793; doi:10.3390/foods15091489)
Supplement: Supplementary file 1 [file foods-15-01489-s001.zip › Table S2 Peptide identification results.xlsx]

## Sheet: peptides
ID	Sequence	Mass	Leading razor protein	Unique (Groups)	Charges	Experiment R4418-B	Intensity
1	AFSLMFLF	974.494	YP_011049957.1photosystemIsubunitA(chloroplast)[Elaeagnusmoorcroftii]	yes	3	1	418980
2	AHIPPGGR	803.44	YP_011017879.1photosystemIP700apoproteinA2(chloroplast)[Elaeagnusbambusetorum]	no	2	3	6384000
3	AIALHHHA	868.467	REV__YP_011049957.1photosystemIsubunitA(chloroplast)[Elaeagnusmoorcroftii]	no	2	1	2409200
4	AILTLLGG	756.475	YP_011017879.1photosystemIP700apoproteinA2(chloroplast)[Elaeagnusbambusetorum]	no	2	1	3403600
5	ALDSGVPA	728.37	YP_011017872.1RNApolymerasebetasubunit(chloroplast)[Elaeagnusbambusetorum]	no	1	1	5639800
6	AVSRSGMS	793.375	XKT97467.1maturase(mitochondrion)[Hippophaesalicifolia]	no	2	1	1694600
7	AWMFLFGH	1007.47	YP_011017879.1photosystemIP700apoproteinA2(chloroplast)[Elaeagnusbambusetorum]	no	2	1	2145500
8	CDRSLYNV	968.439	REV__YP_010121527.1hypotheticalchloroplastRF21(chloroplast)[Hippophaesalicifolia]	no	2	1	2450600
9	CKWSPELA	932.443	URT60251.1ribulose-1,5-bisphosphatecarboxylase/oxygenaselargesubunit(chloroplast)[ElaeagnusmacrophyllaxElaeagnuspungens]	no	2	1	1893500
10	DLFEEGSVTN	1109.49	URT60251.1ribulose-1,5-bisphosphatecarboxylase/oxygenaselargesubunit(chloroplast)[ElaeagnusmacrophyllaxElaeagnuspungens]	no	2	1	73180000
11	DTSHFRSG	905.399	XKT97467.1maturase(mitochondrion)[Hippophaesalicifolia]	no	2	1	1725800
12	DYGSTNRN	925.389	YP_009171657.1hypotheticalchloroplastRF19(chloroplast)[Elaeagnusmacrophylla]	no	2	1	1063700
13	EEAGAAVA	716.334	URT60251.1ribulose-1,5-bisphosphatecarboxylase/oxygenaselargesubunit(chloroplast)[ElaeagnusmacrophyllaxElaeagnuspungens]	no	2	2	5222900
14	ENMVRGTIGGAIRHKLIPTP	2159.2	YP_011017872.1RNApolymerasebetasubunit(chloroplast)[Elaeagnusbambusetorum]	yes	3	1	1347600
15	EQEGSTEE	907.341	YP_009171657.1hypotheticalchloroplastRF19(chloroplast)[Elaeagnusmacrophylla]	no	2	1	1191000
16	EQNLYYTE	1058.46	REV__AXR94502.1hypotheticalproteinRF1(chloroplast)[Elaeagnusloureirii]	no	2	1	1419700
17	FATNRPMC	938.41	REV__AXR94502.1hypotheticalproteinRF1(chloroplast)[Elaeagnusloureirii]	no	2	1	1972000
18	FGFKALRA	908.523	URT60251.1ribulose-1,5-bisphosphatecarboxylase/oxygenaselargesubunit(chloroplast)[ElaeagnusmacrophyllaxElaeagnuspungens]	no	3	1	4210100
19	FGLFICVW	983.494	REV__YP_011049957.1photosystemIsubunitA(chloroplast)[Elaeagnusmoorcroftii]	yes	2	1	1928000
20	FLGLFWMY	1075.52	YP_011049957.1photosystemIsubunitA(chloroplast)[Elaeagnusmoorcroftii]	yes	2	1	1160800
21	FLINLFQG	950.523	REV__YP_010121527.1hypotheticalchloroplastRF21(chloroplast)[Hippophaesalicifolia]	no	2	1	1436500
22	FPGKHAEL	897.471	REV__YP_011049957.1photosystemIsubunitA(chloroplast)[Elaeagnusmoorcroftii]	yes	2	1	1613500
23	FPKNWLTD	1019.51	YP_009171657.1hypotheticalchloroplastRF19(chloroplast)[Elaeagnusmacrophylla]	no	2	1	1062700
24	FQLKWGGI	947.523	YP_009171657.1hypotheticalchloroplastRF19(chloroplast)[Elaeagnusmacrophylla]	no	2	1	3348800
25	FTLKKQIM	1007.58	REV__AXR94502.1hypotheticalproteinRF1(chloroplast)[Elaeagnusloureirii]	no	2	1	7647600
26	GAHIALSG	724.387	REV__UNZ11540.1RNApolymerasebetasubunit(chloroplast)[Hippophaeneurocarpasubsp.neurocarpa]	no	2	1	724100
27	GGGHWAGS	727.304	XKT97467.1maturase(mitochondrion)[Hippophaesalicifolia]	no	2	1	1850900
28	GGIPLKLC	799.463	REV__UNZ11540.1RNApolymerasebetasubunit(chloroplast)[Hippophaeneurocarpasubsp.neurocarpa]	no	2	1	824520
29	GIHTPDSL	838.418	REV__YP_011049957.1photosystemIsubunitA(chloroplast)[Elaeagnusmoorcroftii]	yes	2	1	892180
30	GIYNKPDN	919.44	REV__AXR94502.1hypotheticalproteinRF1(chloroplast)[Elaeagnusloureirii]	no	3	1	1427200
31	GKNGHRGA	795.41	REV__UNZ11540.1RNApolymerasebetasubunit(chloroplast)[Hippophaeneurocarpasubsp.neurocarpa]	no	2	1	924610
32	GLFIDIYL	952.527	REV__AXR94502.1hypotheticalproteinRF1(chloroplast)[Elaeagnusloureirii]	yes	3	1	660570
33	GRICPIDT	873.438	YP_011017872.1RNApolymerasebetasubunit(chloroplast)[Elaeagnusbambusetorum]	no	2	1	3655500
34	GRLGRGHK	879.515	YP_011017879.1photosystemIP700apoproteinA2(chloroplast)[Elaeagnusbambusetorum]	no	2	5	18635000
35	GVIAAGDA	672.344	REV__UNZ11540.1RNApolymerasebetasubunit(chloroplast)[Hippophaeneurocarpasubsp.neurocarpa]	yes	2	1	585210
36	HDDITEER	1013.44	YP_011017879.1photosystemIP700apoproteinA2(chloroplast)[Elaeagnusbambusetorum]	no	2	1	9751700
37	HGNKGIIS	824.45	YP_011017872.1RNApolymerasebetasubunit(chloroplast)[Elaeagnusbambusetorum]	no	2	1	3631200
38	HHLAGLLG	816.461	YP_011049957.1photosystemIsubunitA(chloroplast)[Elaeagnusmoorcroftii]	yes	2	1	1281500
39	HIDDQENS	956.384	XKT97467.1maturase(mitochondrion)[Hippophaesalicifolia]	no	2	1	635680
40	HISYMKKR	1061.58	YP_010958314.1RNApolymerasebeta''subunit(chloroplast)[Hippophaerhamnoidessubsp.caucasica]	no	2	1	603830
41	HMPALTEI	910.458	URT60251.1ribulose-1,5-bisphosphatecarboxylase/oxygenaselargesubunit(chloroplast)[ElaeagnusmacrophyllaxElaeagnuspungens]	no	2	2	2416000
42	HSKFRNLG	957.514	XKT97467.1maturase(mitochondrion)[Hippophaesalicifolia]	no	2	1	1658000
43	IFRCFGEF	1017.47	REV__UNZ11540.1RNApolymerasebetasubunit(chloroplast)[Hippophaeneurocarpasubsp.neurocarpa]	no	2	1	2022600
44	IGHWGSLE	897.434	YP_011017872.1RNApolymerasebetasubunit(chloroplast)[Elaeagnusbambusetorum]	no	2	1	2464700
45	IGLHSILK	879.554	YP_010958314.1RNApolymerasebeta''subunit(chloroplast)[Hippophaerhamnoidessubsp.caucasica]	no	3	1	34244000
46	IGPLLPRG	821.512	REV__AXR94502.1hypotheticalproteinRF1(chloroplast)[Elaeagnusloureirii]	no	2	1	13172000
47	IHTVVGQD	867.445	REV__YP_011049957.1photosystemIsubunitA(chloroplast)[Elaeagnusmoorcroftii]	yes	2	1	1289100
48	IIGKNGHR	893.52	REV__UNZ11540.1RNApolymerasebetasubunit(chloroplast)[Hippophaeneurocarpasubsp.neurocarpa]	no	2	1	11638000
49	IKKISFTY	998.58	YP_009171657.1hypotheticalchloroplastRF19(chloroplast)[Elaeagnusmacrophylla]	no	2	1	1345900
50	IMNNVKVY	979.516	YP_009171657.1hypotheticalchloroplastRF19(chloroplast)[Elaeagnusmacrophylla]	no	2	1	9670400
51	IMSFRSGN	910.433	REV__AXR94502.1hypotheticalproteinRF1(chloroplast)[Elaeagnusloureirii]	no	2	1	2760700
52	ITNELQLY	992.518	YP_011049957.1photosystemIsubunitA(chloroplast)[Elaeagnusmoorcroftii]	yes	2	1	1230200
53	KGLRMSGG	804.428	URT60251.1ribulose-1,5-bisphosphatecarboxylase/oxygenaselargesubunit(chloroplast)[ElaeagnusmacrophyllaxElaeagnuspungens]	no	2	1	13206000
54	KGMSETGS	795.343	XKT97467.1maturase(mitochondrion)[Hippophaesalicifolia]	no	2	3	16099000
55	KGRTVQAK	886.535	REV__UNZ11540.1RNApolymerasebetasubunit(chloroplast)[Hippophaeneurocarpasubsp.neurocarpa]	no	2	1	1591300
56	KHIRQGSR	980.563	XKT97467.1maturase(mitochondrion)[Hippophaesalicifolia]	no	2	2	3878900
57	KICKGRTV	903.532	REV__UNZ11540.1RNApolymerasebetasubunit(chloroplast)[Hippophaeneurocarpasubsp.neurocarpa]	no	2	1	1375900
58	KIFRHSGI	956.556	YP_010958314.1RNApolymerasebeta''subunit(chloroplast)[Hippophaerhamnoidessubsp.caucasica]	no	2	1	1380500
59	KIFWRKYL	1152.68	REV__YP_010121527.1hypotheticalchloroplastRF21(chloroplast)[Hippophaesalicifolia]	no	3	1	2267500
60	KLCTEKST	908.464	REV__UNZ11540.1RNApolymerasebetasubunit(chloroplast)[Hippophaeneurocarpasubsp.neurocarpa]	no	2	1	903510
61	KLEYIYIE	1069.57	REV__YP_010121527.1hypotheticalchloroplastRF21(chloroplast)[Hippophaesalicifolia]	no	2	1	8308800
62	KNYGRAVY	969.503	URT60251.1ribulose-1,5-bisphosphatecarboxylase/oxygenaselargesubunit(chloroplast)[ElaeagnusmacrophyllaxElaeagnuspungens]	no	2	1	1664400
63	KPIKNFLF	1005.6	REV__YP_010121527.1hypotheticalchloroplastRF21(chloroplast)[Hippophaesalicifolia]	no	2;4	3	8220800
64	KQSSSLMS	866.417	REV__YP_010121527.1hypotheticalchloroplastRF21(chloroplast)[Hippophaesalicifolia]	yes	2	1	1588100
65	KYTKEPKL	1005.59	REV__AXR94502.1hypotheticalproteinRF1(chloroplast)[Elaeagnusloureirii]	no	3	1	572830
66	LAYHGSSR	889.441	REV__UNZ11540.1RNApolymerasebetasubunit(chloroplast)[Hippophaeneurocarpasubsp.neurocarpa]	no	2	1	2448900
67	LFICVWNL	1006.53	REV__YP_011049957.1photosystemIsubunitA(chloroplast)[Elaeagnusmoorcroftii]	yes	3	1	900440
68	LGFSHFGL	876.449	REV__YP_011049957.1photosystemIsubunitA(chloroplast)[Elaeagnusmoorcroftii]	yes	2	1	2326400
69	LGGMVPVG	728.389	YP_010958314.1RNApolymerasebeta''subunit(chloroplast)[Hippophaerhamnoidessubsp.caucasica]	no	2	1	4994700
70	LGKLGPGQ	768.449	XKT97467.1maturase(mitochondrion)[Hippophaesalicifolia]	no	2	2	3709000
71	LIAGWLHL	921.544	YP_011017879.1photosystemIP700apoproteinA2(chloroplast)[Elaeagnusbambusetorum]	no	2	3	6775900
72	LIEQGVIPWVV	1251.72	REV__YP_011049957.1photosystemIsubunitA(chloroplast)[Elaeagnusmoorcroftii]	yes	2	1	69465000
73	LIEYLGKH	971.544	REV__YP_011049957.1photosystemIsubunitA(chloroplast)[Elaeagnusmoorcroftii]	yes	2	1	2704700
74	LIFSKLIM	963.583	REV__AXR94502.1hypotheticalproteinRF1(chloroplast)[Elaeagnusloureirii]	yes	2	2	28509000
75	LIRICYAR	1006.57	XKT97467.1maturase(mitochondrion)[Hippophaesalicifolia]	yes	2	1	2439400
76	LKKMSTGL	876.51	REV__YP_010121527.1hypotheticalchloroplastRF21(chloroplast)[Hippophaesalicifolia]	no	2	1	2269600
77	LKYCKRKG	994.575	XKT97467.1maturase(mitochondrion)[Hippophaesalicifolia]	no	2	1	2331200
78	LMGGFARI	863.469	YP_011049951.1ATPsynthaseCF1epsilonsubunit(chloroplast)[Elaeagnusmoorcroftii]	yes	3	1	1430600
79	LNYYTPEY	1061.47	URT60251.1ribulose-1,5-bisphosphatecarboxylase/oxygenaselargesubunit(chloroplast)[ElaeagnusmacrophyllaxElaeagnuspungens]	no	2	1	1441800
80	LPRQDMPY	1018.49	YP_011017872.1RNApolymerasebetasubunit(chloroplast)[Elaeagnusbambusetorum]	no	3	1	356040
81	LRDRGLIS	928.545	XKT97467.1maturase(mitochondrion)[Hippophaesalicifolia]	yes	2	1	1844000
82	LRVKHRIH	1057.66	XKT97467.1maturase(mitochondrion)[Hippophaesalicifolia]	no	2	1	8652000
83	LSLYTPAG	820.433	XKT97467.1maturase(mitochondrion)[Hippophaesalicifolia]	no	2	1	1551100
84	LVAVGGKV	741.475	YP_011049957.1photosystemIsubunitA(chloroplast)[Elaeagnusmoorcroftii]	yes	2	1	983980
85	LVGNYTCK	896.443	REV__AXR94502.1hypotheticalproteinRF1(chloroplast)[Elaeagnusloureirii]	no	2	2	5804200
86	LVWATGFM	923.458	YP_011017879.1photosystemIP700apoproteinA2(chloroplast)[Elaeagnusbambusetorum]	no	2	1	1692300
87	MGGFARIG	807.406	YP_011049951.1ATPsynthaseCF1epsilonsubunit(chloroplast)[Elaeagnusmoorcroftii]	yes	2	2	10517000
88	MKFGMGTL	883.43	YP_011017872.1RNApolymerasebetasubunit(chloroplast)[Elaeagnusbambusetorum]	no	2	1	1436500
89	MLNHHLAG	891.439	YP_011049957.1photosystemIsubunitA(chloroplast)[Elaeagnusmoorcroftii]	yes	2	1	617900
90	MRNLSIQC	963.463	YP_009171657.1hypotheticalchloroplastRF19(chloroplast)[Elaeagnusmacrophylla]	no	3	1	983470
91	MSCREGLM	925.382	URT60251.1ribulose-1,5-bisphosphatecarboxylase/oxygenaselargesubunit(chloroplast)[ElaeagnusmacrophyllaxElaeagnuspungens]	yes	2	1	61236000
92	MVRARLLF	1004.6	REV__AXR94502.1hypotheticalproteinRF1(chloroplast)[Elaeagnusloureirii]	no	2	4	16280000
93	MVRNNSII	945.507	YP_010958314.1RNApolymerasebeta''subunit(chloroplast)[Hippophaerhamnoidessubsp.caucasica]	no	3	1	1220300
94	NFGIGHSI	843.424	YP_011017879.1photosystemIP700apoproteinA2(chloroplast)[Elaeagnusbambusetorum]	no	2	1	2632300
95	NILSPRCR	957.518	YP_009171657.1hypotheticalchloroplastRF19(chloroplast)[Elaeagnusmacrophylla]	no	2	1	1501900
96	NIWTEIDV	988.487	REV__AXR94502.1hypotheticalproteinRF1(chloroplast)[Elaeagnusloureirii]	no	2	1	1801900
97	NLIFEHPL	981.528	REV__YP_011049957.1photosystemIsubunitA(chloroplast)[Elaeagnusmoorcroftii]	yes	3	1	10347000
98	NMDPDINI	930.412	REV__AXR94502.1hypotheticalproteinRF1(chloroplast)[Elaeagnusloureirii]	no	2	1	1045600
99	NMVRGTIG	846.438	YP_011017872.1RNApolymerasebetasubunit(chloroplast)[Elaeagnusbambusetorum]	yes	2	1	1683300
100	NSDPCSNI	848.333	YP_010958314.1RNApolymerasebeta''subunit(chloroplast)[Hippophaerhamnoidessubsp.caucasica]	no	2	1	866510
101	NSQPFMRW	1064.49	URT60251.1ribulose-1,5-bisphosphatecarboxylase/oxygenaselargesubunit(chloroplast)[ElaeagnusmacrophyllaxElaeagnuspungens]	no	3	1	806270
102	NYISGAKK	879.481	REV__UNZ11540.1RNApolymerasebetasubunit(chloroplast)[Hippophaeneurocarpasubsp.neurocarpa]	no	2	1	888910
103	PAIAEHGG	750.366	YP_011017872.1RNApolymerasebetasubunit(chloroplast)[Elaeagnusbambusetorum]	yes	2	1	16668000
104	PFDNPIFI	961.491	REV__YP_010121527.1hypotheticalchloroplastRF21(chloroplast)[Hippophaesalicifolia]	no	2	1	5945500
105	PIFINSMQ	948.474	REV__YP_010121527.1hypotheticalchloroplastRF21(chloroplast)[Hippophaesalicifolia]	no	2	1	1423000
106	PILKHRIA	946.608	REV__UNZ11540.1RNApolymerasebetasubunit(chloroplast)[Hippophaeneurocarpasubsp.neurocarpa]	no	2	1	61782000
107	PKAEFYGR	966.492	XKT97467.1maturase(mitochondrion)[Hippophaesalicifolia]	no	3	1	1479900
108	PKPITGGI	781.47	REV__UNZ11540.1RNApolymerasebetasubunit(chloroplast)[Hippophaeneurocarpasubsp.neurocarpa]	no	2	1	2561200
109	PRCIAIRN	941.523	YP_010958314.1RNApolymerasebeta''subunit(chloroplast)[Hippophaerhamnoidessubsp.caucasica]	no	2	1	2497400
110	PTTRRIWF	1075.59	YP_011017879.1photosystemIP700apoproteinA2(chloroplast)[Elaeagnusbambusetorum]	no	3	1	1038100
111	PYPPMAYM	968.414	REV__YP_011049957.1photosystemIsubunitA(chloroplast)[Elaeagnusmoorcroftii]	yes	2	1	1684800
112	QAYVFYKL	1030.55	YP_009171657.1hypotheticalchloroplastRF19(chloroplast)[Elaeagnusmacrophylla]	no	2	1	1391800
113	QPFMRWRD	1134.54	URT60251.1ribulose-1,5-bisphosphatecarboxylase/oxygenaselargesubunit(chloroplast)[ElaeagnusmacrophyllaxElaeagnuspungens]	no	2	1	988980
114	QPPGFNSY	908.403	YP_009171657.1hypotheticalchloroplastRF19(chloroplast)[Elaeagnusmacrophylla]	no	2	1	1634400
115	QVHQLVGM	910.469	YP_010958314.1RNApolymerasebeta''subunit(chloroplast)[Hippophaerhamnoidessubsp.caucasica]	no	2	1	1868200
116	REQHFFIH	1112.55	REV__YP_010121527.1hypotheticalchloroplastRF21(chloroplast)[Hippophaesalicifolia]	no	2	1	1440600
117	RFAFMLYC	1049.48	REV__YP_010121527.1hypotheticalchloroplastRF21(chloroplast)[Hippophaesalicifolia]	no	2	1	2692100
118	RGDQLYPM	978.459	REV__UNZ11540.1RNApolymerasebetasubunit(chloroplast)[Hippophaeneurocarpasubsp.neurocarpa]	no	2	1	906570
119	RGEYVRWN	1078.53	YP_011017879.1photosystemIP700apoproteinA2(chloroplast)[Elaeagnusbambusetorum]	no	2	1	4079000
120	RGRAKQGG	828.468	YP_011017872.1RNApolymerasebetasubunit(chloroplast)[Elaeagnusbambusetorum]	no	2	3	4452700
121	RKARIWAR	1055.65	YP_011017872.1RNApolymerasebetasubunit(chloroplast)[Elaeagnusbambusetorum]	no	2	1	6050600
122	RKSSGIAK	845.508	YP_010958314.1RNApolymerasebeta''subunit(chloroplast)[Hippophaerhamnoidessubsp.caucasica]	no	2	1	790730
123	RLGRGHKG	879.515	YP_011017879.1photosystemIP700apoproteinA2(chloroplast)[Elaeagnusbambusetorum]	no	2	1	3184800
124	RLLLTARD	956.577	REV__YP_010121527.1hypotheticalchloroplastRF21(chloroplast)[Hippophaesalicifolia]	no	2	1	1855600
125	RLPRNWRK	1124.67	REV__AXR94502.1hypotheticalproteinRF1(chloroplast)[Elaeagnusloureirii]	no	2	2	6091900
126	RLVQAFLF	992.581	REV__AXR94502.1hypotheticalproteinRF1(chloroplast)[Elaeagnusloureirii]	no	2	1	3729300
127	RMSGGDHI	871.397	URT60251.1ribulose-1,5-bisphosphatecarboxylase/oxygenaselargesubunit(chloroplast)[ElaeagnusmacrophyllaxElaeagnuspungens]	no	2	1	1429200
128	RNWRKYDF	1183.59	REV__AXR94502.1hypotheticalproteinRF1(chloroplast)[Elaeagnusloureirii]	no	3	1	1383500
129	RPGHFSRT	956.494	YP_011049957.1photosystemIsubunitA(chloroplast)[Elaeagnusmoorcroftii]	yes	2	1	717630
130	RQFTRYMQ	1128.55	REV__YP_010121527.1hypotheticalchloroplastRF21(chloroplast)[Hippophaesalicifolia]	no	2	2	6458900
131	RQGGQKAR	899.505	REV__UNZ11540.1RNApolymerasebetasubunit(chloroplast)[Hippophaeneurocarpasubsp.neurocarpa]	no	2	1	772080
132	RQKNHGMH	1006.49	URT60251.1ribulose-1,5-bisphosphatecarboxylase/oxygenaselargesubunit(chloroplast)[ElaeagnusmacrophyllaxElaeagnuspungens]	no	2	1	8199600
133	RQYIVLPT	988.571	REV__UNZ11540.1RNApolymerasebetasubunit(chloroplast)[Hippophaeneurocarpasubsp.neurocarpa]	no	2	1	1060800
134	RRNRFIIP	1070.65	YP_010958314.1RNApolymerasebeta''subunit(chloroplast)[Hippophaerhamnoidessubsp.caucasica]	no	3	1	644970
135	RSLSLALR	914.566	REV__YP_010121527.1hypotheticalchloroplastRF21(chloroplast)[Hippophaesalicifolia]	no	2	1	1317400
136	RSVLLRTG	900.551	XKT97467.1maturase(mitochondrion)[Hippophaesalicifolia]	no	2	1	1937500
137	RVLGIPWG	896.523	YP_010958314.1RNApolymerasebeta''subunit(chloroplast)[Hippophaerhamnoidessubsp.caucasica]	no	2	1	2182800
138	SAMGSNLR	834.402	YP_011017872.1RNApolymerasebetasubunit(chloroplast)[Elaeagnusbambusetorum]	no	2	1	1337200
139	SCEFIQGV	881.395	REV__UNZ11540.1RNApolymerasebetasubunit(chloroplast)[Hippophaeneurocarpasubsp.neurocarpa]	no	2	1	8805200
140	SFAWVFHA	963.46	REV__YP_011049957.1photosystemIsubunitA(chloroplast)[Elaeagnusmoorcroftii]	yes	2	1	658540
141	SFDTSEPM	912.354	YP_009171657.1hypotheticalchloroplastRF19(chloroplast)[Elaeagnusmacrophylla]	no	3	1	493300
142	SFRSGNNTDFWYRNMCALDE	2425.02	REV__AXR94502.1hypotheticalproteinRF1(chloroplast)[Elaeagnusloureirii]	no	4	1	6936200
143	SGVPAIAE	742.386	YP_011017872.1RNApolymerasebetasubunit(chloroplast)[Elaeagnusbambusetorum]	no	2	1	2309000
144	SIANYMWF	1030.46	REV__YP_011049957.1photosystemIsubunitA(chloroplast)[Elaeagnusmoorcroftii]	yes	2	1	18129000
145	SIESILNW	960.492	REV__YP_010121527.1hypotheticalchloroplastRF21(chloroplast)[Hippophaesalicifolia]	no	3	1	37090000
146	SIGPRCIA	815.432	YP_010958314.1RNApolymerasebeta''subunit(chloroplast)[Hippophaerhamnoidessubsp.caucasica]	yes	2;3	3	63315000
147	SRNMLFFR	1069.55	REV__YP_010121527.1hypotheticalchloroplastRF21(chloroplast)[Hippophaesalicifolia]	no	2	1	1341800
148	SSNCFKIG	854.396	YP_010958314.1RNApolymerasebeta''subunit(chloroplast)[Hippophaerhamnoidessubsp.caucasica]	yes	1	1	629830
149	SSTGTWTT	839.366	URT60251.1ribulose-1,5-bisphosphatecarboxylase/oxygenaselargesubunit(chloroplast)[ElaeagnusmacrophyllaxElaeagnuspungens]	no	2	1	639260
150	SWAGHQVH	920.425	YP_011049957.1photosystemIsubunitA(chloroplast)[Elaeagnusmoorcroftii]	yes	2	3	4294000
151	TAFCNGKK	867.427	YP_009171657.1hypotheticalchloroplastRF19(chloroplast)[Elaeagnusmacrophylla]	no	2	1	1357600
152	TAIDIGILR	970.581	YP_011049951.1ATPsynthaseCF1epsilonsubunit(chloroplast)[Elaeagnusmoorcroftii]	yes	2	1	11188000
153	TALYPYPP	920.464	REV__YP_011049957.1photosystemIsubunitA(chloroplast)[Elaeagnusmoorcroftii]	yes	2	1	8303800
154	TCLVLNWN	961.469	YP_010958314.1RNApolymerasebeta''subunit(chloroplast)[Hippophaerhamnoidessubsp.caucasica]	no	2	1	3949000
155	TDGLTSLD	820.381	URT60251.1ribulose-1,5-bisphosphatecarboxylase/oxygenaselargesubunit(chloroplast)[ElaeagnusmacrophyllaxElaeagnuspungens]	no	2	1	932340
156	TDIAHHHL	942.467	YP_011049957.1photosystemIsubunitA(chloroplast)[Elaeagnusmoorcroftii]	no	2	1	14477000
157	THALAPGT	766.397	YP_011049957.1photosystemIsubunitA(chloroplast)[Elaeagnusmoorcroftii]	yes	2	2	6013700
158	TIGPGDFL	818.417	YP_011017879.1photosystemIP700apoproteinA2(chloroplast)[Elaeagnusbambusetorum]	no	2	1	679100
159	TKGMSETG	809.359	XKT97467.1maturase(mitochondrion)[Hippophaesalicifolia]	no	2	1	981440
160	TMSALGRP	831.427	YP_011049957.1photosystemIsubunitA(chloroplast)[Elaeagnusmoorcroftii]	yes	2	1	1022200
161	TNLKNPAI	869.497	REV__YP_010121527.1hypotheticalchloroplastRF21(chloroplast)[Hippophaesalicifolia]	no	2	1	3263600
162	TPILKHRI	976.618	REV__UNZ11540.1RNApolymerasebetasubunit(chloroplast)[Hippophaeneurocarpasubsp.neurocarpa]	no	2	1	3983100000
163	TQDWVSLPGVLPVA	1480.79	URT60251.1ribulose-1,5-bisphosphatecarboxylase/oxygenaselargesubunit(chloroplast)[ElaeagnusmacrophyllaxElaeagnuspungens]	no	2	1	17791000
164	TRLWRQRP	1111.64	REV__YP_010121527.1hypotheticalchloroplastRF21(chloroplast)[Hippophaesalicifolia]	no	3	1	20630000
165	TRVEAINA	872.472	YP_011049951.1ATPsynthaseCF1epsilonsubunit(chloroplast)[Elaeagnusmoorcroftii]	yes	2	2	217610000
166	TTEKLSSK	892.487	YP_009171657.1hypotheticalchloroplastRF19(chloroplast)[Elaeagnusmacrophylla]	no	2	1	818580
167	TTTKDTNN	893.409	YP_009171657.1hypotheticalchloroplastRF19(chloroplast)[Elaeagnusmacrophylla]	no	2	1	376340
168	VAIPASRG	769.445	YP_011017879.1photosystemIP700apoproteinA2(chloroplast)[Elaeagnusbambusetorum]	no	2	1	4885100
169	VALDSGVP	756.402	YP_011017872.1RNApolymerasebetasubunit(chloroplast)[Elaeagnusbambusetorum]	no	2	1	2534800
170	VAVGGKVA	699.428	YP_011049957.1photosystemIsubunitA(chloroplast)[Elaeagnusmoorcroftii]	yes	2	1	423870
171	VAYPLDLFEEG	1251.6	URT60251.1ribulose-1,5-bisphosphatecarboxylase/oxygenaselargesubunit(chloroplast)[ElaeagnusmacrophyllaxElaeagnuspungens]	no	2	1	30905000
172	VCTIFLLI	920.541	REV__AXR94502.1hypotheticalproteinRF1(chloroplast)[Elaeagnusloureirii]	no	2	3	20263000
173	VFLDYFNT	1017.48	REV__AXR94502.1hypotheticalproteinRF1(chloroplast)[Elaeagnusloureirii]	no	2	1	8380400
174	VFNPLGVP	841.47	YP_011017872.1RNApolymerasebetasubunit(chloroplast)[Elaeagnusbambusetorum]	no	2	1	7941200
175	VFSAHFGQ	891.424	YP_011049957.1photosystemIsubunitA(chloroplast)[Elaeagnusmoorcroftii]	yes	2	1	683140
176	VFSSTVFL	898.48	REV__AXR94502.1hypotheticalproteinRF1(chloroplast)[Elaeagnusloureirii]	no	2	1	5891900
177	VHFRSIFP	1001.54	YP_011017872.1RNApolymerasebetasubunit(chloroplast)[Elaeagnusbambusetorum]	yes	2	1	1082100
178	VHQLVGMR	938.512	YP_010958314.1RNApolymerasebeta''subunit(chloroplast)[Hippophaerhamnoidessubsp.caucasica]	no	3	1	5234700
179	VICKESRS	920.475	REV__UNZ11540.1RNApolymerasebetasubunit(chloroplast)[Hippophaeneurocarpasubsp.neurocarpa]	no	2	1	10232000
180	VIDRQKNH	1008.55	URT60251.1ribulose-1,5-bisphosphatecarboxylase/oxygenaselargesubunit(chloroplast)[ElaeagnusmacrophyllaxElaeagnuspungens]	no	2	1	2673500
181	VLAGIATC	746.4	REV__YP_011049957.1photosystemIsubunitA(chloroplast)[Elaeagnusmoorcroftii]	yes	1	1	11510000
182	VLFHNLEL	983.544	REV__UNZ11540.1RNApolymerasebetasubunit(chloroplast)[Hippophaeneurocarpasubsp.neurocarpa]	no	2	1	2776900
183	VLGYSTIG	808.433	REV__YP_010121527.1hypotheticalchloroplastRF21(chloroplast)[Hippophaesalicifolia]	no	2	1	1292500
184	VLKPAAKH	862.539	REV__YP_011049957.1photosystemIsubunitA(chloroplast)[Elaeagnusmoorcroftii]	yes	2	2	24489000
185	VLLRTGHI	907.56	XKT97467.1maturase(mitochondrion)[Hippophaesalicifolia]	no	2	1	1422200
186	VLMAERAN	902.464	YP_010958314.1RNApolymerasebeta''subunit(chloroplast)[Hippophaerhamnoidessubsp.caucasica]	no	2	1	1501300
187	VMKRNNIR	1029.59	REV__YP_010121527.1hypotheticalchloroplastRF21(chloroplast)[Hippophaesalicifolia]	no	2	1	1466900
188	VMLAFGTP	834.431	YP_011017879.1photosystemIP700apoproteinA2(chloroplast)[Elaeagnusbambusetorum]	no	2	1	1847700
189	VNKIKQEN	971.54	REV__AXR94502.1hypotheticalproteinRF1(chloroplast)[Elaeagnusloureirii]	yes	2	1	817420
190	VNKRFFSH	1033.55	REV__AXR94502.1hypotheticalproteinRF1(chloroplast)[Elaeagnusloureirii]	no	2	1	411960
191	VRGRGGIP	810.482	REV__UNZ11540.1RNApolymerasebetasubunit(chloroplast)[Hippophaeneurocarpasubsp.neurocarpa]	no	2	2	2449500
192	VVTHITGG	782.429	YP_011049957.1photosystemIsubunitA(chloroplast)[Elaeagnusmoorcroftii]	yes	2	1	694060
193	VYCLLLRL	991.589	YP_009171657.1hypotheticalchloroplastRF19(chloroplast)[Elaeagnusmacrophylla]	no	2	1	2358200
194	VYSNTALY	929.449	REV__YP_010121527.1hypotheticalchloroplastRF21(chloroplast)[Hippophaesalicifolia]	no	2	1	3918700
195	WAFFLARI	1022.57	YP_011049957.1photosystemIsubunitA(chloroplast)[Elaeagnusmoorcroftii]	yes	2	1	1133000
196	WEQVHFRS	1087.52	YP_011017872.1RNApolymerasebetasubunit(chloroplast)[Elaeagnusbambusetorum]	yes	2	1	1632400
197	WFEKPLVT	1018.55	YP_009171657.1hypotheticalchloroplastRF19(chloroplast)[Elaeagnusmacrophylla]	no	2	1	3145200
198	WGGGDLVA	773.371	YP_011049957.1photosystemIsubunitA(chloroplast)[Elaeagnusmoorcroftii]	yes	2	1	11543000
199	WGGRLELE	958.487	YP_011017872.1RNApolymerasebetasubunit(chloroplast)[Elaeagnusbambusetorum]	no	3	1	5583300
200	WIWTTTDP	1018.48	REV__YP_011049957.1photosystemIsubunitA(chloroplast)[Elaeagnusmoorcroftii]	yes	2;3	2	2458300
201	WLRDFLWA	1105.57	YP_011049957.1photosystemIsubunitA(chloroplast)[Elaeagnusmoorcroftii]	yes	2	2	11172000
202	WLSGMYFH	1039.46	YP_011049957.1photosystemIsubunitA(chloroplast)[Elaeagnusmoorcroftii]	yes	2	1	902540
203	WNNHKHFF	1128.53	YP_009171657.1hypotheticalchloroplastRF19(chloroplast)[Elaeagnusmacrophylla]	no	2	1	1190700
204	WNNLLDVL	985.523	YP_011017879.1photosystemIP700apoproteinA2(chloroplast)[Elaeagnusbambusetorum]	yes	2	1	1031400
205	WQELIETL	1030.53	YP_011017879.1photosystemIP700apoproteinA2(chloroplast)[Elaeagnusbambusetorum]	no	2	2	8100600
206	WRQRPILL	1080.66	REV__YP_010121527.1hypotheticalchloroplastRF21(chloroplast)[Hippophaesalicifolia]	no	2	1	2901900
207	YCLLLRLI	1005.6	YP_009171657.1hypotheticalchloroplastRF19(chloroplast)[Elaeagnusmacrophylla]	no	2	1	1999000
208	YEKKQLIN	1034.58	YP_009171657.1hypotheticalchloroplastRF19(chloroplast)[Elaeagnusmacrophylla]	yes	2	1	1243500
209	YEPEFVWP	1065.48	REV__UNZ11540.1RNApolymerasebetasubunit(chloroplast)[Hippophaeneurocarpasubsp.neurocarpa]	no	2	1	8638700
210	YILKLIHQ	1026.62	YP_011017872.1RNApolymerasebetasubunit(chloroplast)[Elaeagnusbambusetorum]	no	2	1	1005100
211	YISQNLHN	987.477	YP_010958314.1RNApolymerasebeta''subunit(chloroplast)[Hippophaerhamnoidessubsp.caucasica]	no	2	1	1025600
212	YLIRVKKS	1005.63	REV__UNZ11540.1RNApolymerasebetasubunit(chloroplast)[Hippophaeneurocarpasubsp.neurocarpa]	no	2	1	24422000
213	YPKGIIVP	885.532	REV__UNZ11540.1RNApolymerasebetasubunit(chloroplast)[Hippophaeneurocarpasubsp.neurocarpa]	no	2	1	1333400
214	YQIEPVAG	875.439	URT60251.1ribulose-1,5-bisphosphatecarboxylase/oxygenaselargesubunit(chloroplast)[ElaeagnusmacrophyllaxElaeagnuspungens]	yes	2	1	6750300
215	YQLVEPLI	973.548	YP_011017872.1RNApolymerasebetasubunit(chloroplast)[Elaeagnusbambusetorum]	no	2	1	3510300
216	YRQEFLTI	1068.56	YP_011017872.1RNApolymerasebetasubunit(chloroplast)[Elaeagnusbambusetorum]	no	2	2	8689300
217	YRTNWGIG	965.472	YP_011049957.1photosystemIsubunitA(chloroplast)[Elaeagnusmoorcroftii]	yes	2	1	651160
218	YTCKVHME	1009.44	REV__AXR94502.1hypotheticalproteinRF1(chloroplast)[Elaeagnusloureirii]	no	2	1	2083600
219	YTDTYKII	1015.52	YP_011017872.1RNApolymerasebetasubunit(chloroplast)[Elaeagnusbambusetorum]	no	2	1	1377300
